# Supplementary material for: Breathing signatures of semantic and phonemic verbal fluency and their impact on test performance in a sample of young Norwegian adults
Source: PLoS One. 2024 Dec 5;19(12):e0314908. doi: 10.1371/journal.pone.0314908 (PMC11620639; doi:10.1371/journal.pone.0314908)
Supplement: S1 File — (XLSX) [file pone.0314908.s002.xlsx]

## Sheet: Ark1
sex (W = 1, M = 2)	age (years)	education (years)	BDI	Vocabulary	Resp_cycles_1_sem	Resp_cycles_2_sem	Resp_cycles_3_sem	Resp_cycles_4_sem	Resp_cycles_total_sem	Resp_cycles_1_phon	Resp_cycles_2_phon	Resp_cycles_3_phon	Resp_cycles_4_phon	Resp_cycles_total_phon	mean_exp_air_dur1_sem	mean_exp_air_dur2_sem	mean_exp_air_dur3_sem	mean_exp_air_dur4_sem	mean_exp_air_dur_total_sem	mean_insp_air_dur1_sem	mean_insp_air_dur2_sem	mean_insp_air_dur3_sem	mean_insp_air_dur4_sem	mean_insp_air_dur_total_sem	mean_peak_exp_air1_sem	mean_peak_exp_air2_sem	mean_peak_exp_air3_sem	mean_peak_exp_air4_sem	mean_peak_exp_air_total_sem	mean_exp_vol1_sem	mean_exp_vol2_sem	mean_exp_vol3_sem	mean_exp_vol4_sem	mean_exp_vol_total_sem	mean_peak_insp_air1_sem	mean_peak_insp_air2_sem	mean_peak_insp_air3_sem	mean_peak_insp_air4_sem	mean_peak_insp_air_total_sem	mean_insp_vol1_sem	mean_insp_vol2_sem	mean_insp_vol3_sem	mean_insp_vol4_sem	mean_insp_vol_total_sem	mean_exp_air_dur1_phon	mean_exp_air_dur2_phon	mean_exp_air_dur3_phon	mean_exp_air_dur4_phon	mean_exp_air_dur_total_phon
2	27	14	6	42	1.5	3	2.5	3	2.5	2	3	3	3	2.75	8.89	10.12	9.06	9.6	37.67	5.99	4.83	5.9	5.3	22.02	1.46	1.4	1.15	0.92	1.2325	2.4	3.28	2.41	2.66	10.75	1.53	1.35	1.19	0.95	1.255	3.45	2.49	2.46	2.24	10.64	10.31	10.89	10.23	10.07	41.5
1	21	15	2	36	3	3	3.5	3	3.125	2.5	3.5	4	3.5	3.375	10.91	11.69	10.94	10.44	43.98	4.02	3.24	3.99	4.44	15.69	0.65	0.58	0.54	0.55	0.58	1.48	1.53	1.69	1.63	6.33	1.3	1.13	0.87	0.77	1.0175	1.67	1.27	1.67	1.49	6.1	10.02	10.45	9.13	10.23	39.83
1	33	17	1	37	1.5	4.5	4.5	3.5	3.5	3.5	3	4	3	3.375	11.62	10.99	11.21	11.8	45.62	3.32	3.94	3.72	3.03	14.01	0.88	0.76	0.6	0.87	0.7775	1.88	1.66	1.84	1.9	7.28	1.68	0.99	1.07	0.86	1.15	2.3	1.86	2	1.41	7.57	11.47	10.82	11.24	7.62	41.15
2	24	17	3	36	3.5	4	4.5	3.5	3.875	5	4	3.5	5	4.375	10.61	10.68	10.08	10.83	42.2	4.32	4.25	4.86	4.03	17.46	0.59	1	1.92	1.05	1.14	1.75	2.06	2.8	2.4	9.01	1.26	0.94	1.48	1.13	1.2025	2.43	2.42	2.99	1.96	9.8	9.64	10.19	9.91	8.65	38.39
2	33	17	0	43	2	5.5	4.5	3	3.75	4	3.5	3	2.5	3.25	11.62	10.99	10.28	11.5	44.39	3.31	3.94	4.64	3.38	15.27	1.19	0.99	0.86	0.77	0.9525	2.83	2.74	2.79	2.26	10.62	1.98	1.3	1.41	1.19	1.47	2.8	2.43	3.07	1.88	10.18	9.32	9.28	9.93	10.06	38.59
1	22	15	2	34	1	3.5	2.5	4	2.75	2.5	3.5	4	4	3.5	8.5	8.22	10.52	9.52	36.76	6.44	6.74	4.38	5.28	22.84	0.72	1.27	0.57	0.64	0.8	1.01	1.12	1.89	1.57	5.59	0.79	0.79	0.94	0.97	0.8725	1.8	1.31	1.39	1.77	6.27	8.61	10.18	10.43	10.44	39.66
1	25	16	2	34	1.5	3.5	3	3	2.75	3.5	4	4	3.5	3.75	10.85	9.5	10.61	9.97	40.93	4.09	5.46	4.33	4.89	18.77	0.66	0.46	0.64	0.57	0.5825	1.39	1.16	1.7	1.34	5.59	0.79	0.92	0.92	0.77	0.85	0.76	1.56	1.63	1.58	5.53	10.21	9.71	10.21	10.55	40.68
2	24	16	5	38	1	1.5	2	1	1.375	1.5	1.5	2.5	2	1.875	11.98	11.79	10.39	11.45	45.61	2.94	3.19	4.54	3.43	14.1	1.06	1.07	0.74	0.78	0.9125	2.09	2.46	2.16	1.81	8.52	1.18	1.06	0.86	0.81	0.9775	1.72	1.82	2.48	1.34	7.36	12.13	11.2	11.08	10.65	45.06
1	29	16	8	44	1.5	3	2.5	3.5	2.625	2	3	3.5	3.5	3	12	12.18	12.14	12	48.32	2.92	2.8	2.82	2.92	11.46	0.55	1.1	0.94	0.7	0.8225	1.71	2.07	2.11	2.14	8.03	1.61	1.63	1.4	1.53	1.5425	2	2.14	2.08	2.23	8.45	11.67	12.35	11.52	11.52	47.06
1	22	12	3	42	1.5	3	3.5	4	3	1.5	2	2.5	2.5	2.125	9.92	10.32	10.49	10.03	40.76	4.98	4.66	4.46	4.86	18.96	0.92	0.54	0.63	0.34	0.6075	1.23	1.16	1.31	1.26	4.96	1.07	1.09	0.62	1.03	0.9525	1.14	1.38	1.34	2.05	5.91	9.41	10.41	10.34	9.9	40.06
1	21	13	2	50	2	3.5	4.5	6	4	4.5	6	5.5	6.5	5.625	10.7	9.92	9.34	9.26	39.22	4.23	5.06	5.63	5.65	20.57	0.66	0.94	0.72	0.86	0.795	1.62	1.97	2.55	2.97	9.11	1.26	0.98	0.72	1.15	1.0275	1.87	2.07	2.21	2.9	9.05	10	9.99	9.49	8.57	38.05
2	24	17	2	38	2	3	3	4	3	3	4	5	4.5	4.125	10.73	10.82	9.66	8.95	40.16	4.2	4.16	5.3	5.96	19.62	1.09	1	0.66	0.45	0.8	2.16	2.44	1.56	1.33	7.49	1.42	0.92	0.62	0.5	0.865	2.56	1.63	1.67	1.3	7.16	10.47	10.44	9.87	10.04	40.82
2	31	21	11	35	3	4	3.5	3.5	3.5	3.5	3.5	4	2.5	3.375	10.94	10.69	10.89	10.96	43.48	4	4.29	4.13	3.43	15.85	2.45	2.13	1.5	1.58	1.915	3.59	3.3	3.36	2.91	13.16	2.32	1.76	1.92	2.01	2.0025	3.37	3.25	2.97	2.55	12.14	9.95	10.48	9.93	10.79	41.15
2	27	18	8	41	1.5	4.5	5	4	3.75	3	5	5	4	4.25	11.57	10.96	10.12	9.42	42.07	3.04	4.04	4.84	5.09	17.01	1.84	2.08	1.17	1.3	1.5975	2.78	4.42	3.25	3.65	14.1	2.68	2.11	1.25	1.38	1.855	0.92	4.25	2.91	3.84	11.92	11.2	10.23	8.92	8.87	39.22
1	23	16	1	16	1	2.5	3	4.5	2.75	4.5	4	4.5	4	4.25	9.6	10.24	9.85	10.67	40.36	5.38	4.77	5.15	6.03	21.33	0.76	1.02	0.99	0.8	0.8925	1.16	1.8	1.92	2.64	7.52	1.23	1.32	1.19	0.93	1.1675	1.52	2.12	1.77	2.74	8.15	9.81	10.53	8.88	9.44	38.66
2	25	18	8	26	3	2.5	2.5	3	2.75	3.5	4.5	4	3.5	3.875	10.64	11.41	10.7	10.63	43.38	4.32	3.51	4.26	3.84	15.93	1.5	1.37	1.69	1.69	1.5625	2.34	2.99	2.71	3.11	11.15	1.84	1.76	1.82	2.65	2.0175	2.51	2.56	2.64	2.66	10.37	9.76	10.4	10.58	10.46	41.2
2	26	18	2	45	5	4.5	3.5	3.5	4.125	5	3	3	3	3.5	9.41	8.77	9.18	8.91	36.27	5.53	6.15	5.75	5.9	23.33	0.54	0.69	0.83	0.65	0.6775	1.36	1.67	2.04	1.38	6.45	1.02	0.8	0.83	0.8	0.8625	1.84	1.72	2.04	1.11	6.71	9.94	8.35	10.24	9.75	38.28
1	29	22	7	28	2	2.5	3.5	4.5	3.125	2	4.5	4.5	5.5	4.125	11.24	10.71	9.07	9.46	40.48	3.71	4.21	5.87	5.24	19.03	0.71	1.13	0.72	0.74	0.825	2.03	1.96	1.96	2.14	8.09	1.18	1.57	0.89	0.82	1.115	1.94	1.73	2.33	1.72	7.72	11.72	10.32	10.81	9.1	41.95
1	26	20	1	49	3	4	4.5	4	3.875	2.5	5	4.5	5	4.25	10.11	11.43	11.2	10.94	43.68	4.81	3.47	3.76	3.87	15.91	2.23	1.43	1.95	1.6	1.8025	2.93	2.98	3.58	3.12	12.61	1.78	2.09	1.94	1.76	1.8925	3.66	2.8	3.22	3.01	12.69	11.23	11.42	11.34	10.81	44.8
1	24	18	2	40	3	3.5	4	3.5	3.5	4.5	5	5	5	4.875	11.49	11.09	11.18	10.86	44.62	3.44	3.86	3.8	3.97	15.07	0.54	0.57	0.65	0.6	0.59	1.4	1.7	2.28	2.01	7.39	0.93	0.84	0.87	0.93	0.8925	1.51	1.74	2.02	2.22	7.49	10.93	10.82	10.13	9.9	41.78
2	23	17	3	34	1.5	3.5	3	3	2.75	2	3	3	1.5	2.375	10.38	11.3	10.64	10.99	43.31	4.61	3.59	4.33	3.72	16.25	1.7	1.67	2.06	1.02	1.6125	2.4	2.71	2.7	2.8	10.61	1.61	2.07	1.81	1.08	1.6425	2.91	2.45	3.26	1.8	10.42	9.81	10.44	10.43	9.09	39.77
1	23	15	4	22	1.5	3	2	3	2.375	3	4	3.5	4	3.625	9.93	10.64	9.61	9.66	39.84	5.03	4.25	5.33	5.11	19.72	1.03	1.22	0.68	2.5	1.3575	1.93	2.87	1.74	2.55	9.09	1.54	1.44	0.92	1.32	1.305	2.59	2.43	1.65	2.32	8.99	8.9	10.48	8.84	8.73	36.95
1	25	18	6	31	2.5	3	4.5	3	3.25	2	3	4	4	3.25	10.09	10.45	8.95	9.87	39.36	4.89	4.54	5.98	4.9	20.31	0.8	0.97	0.83	0.61	0.8025	2.04	2.5	2.09	2.47	9.1	1.61	1.12	0.94	0.9	1.1425	2.21	2.05	2.53	1.98	8.77	9.49	9.82	9.03	8.78	37.12
2	23	15	8	27	2.5	3	3.5	4	3.25	3	5	4	5	4.25	10.09	11.66	10.07	9.79	41.61	4.88	3.28	4.86	4.93	17.95	1.16	1.46	1.23	0.88	1.1825	1.94	3.01	2.53	2.61	10.09	1.87	1.2	1.45	1.27	1.4475	3.07	1.88	2.89	2.57	10.41	9.52	9.94	9.73	9.85	39.04
2	23	14	5	32	2.5	3	3.5	4	3.25	2.5	4	3.5	2.5	3.125	9.29	10.22	10.24	10.01	39.76	5.63	4.72	4.66	4.71	19.72	0.47	0.42	0.48	0.55	0.48	0.75	0.95	1.13	1.18	4.01	0.79	0.54	0.63	0.68	0.66	1.21	0.93	1.44	1.3	4.88	10.66	9.45	10.56	10.71	41.38
1	29	18	0	35	2.5	3.5	3.5	1.5	2.75	3.5	3	3	3.5	3.25	10.68	10.88	11.06	11.15	43.77	4.23	4.06	3.88	3.68	15.85	0.82	2.15	2.22	1.03	1.555	1.67	2.76	3.08	1.73	9.24	1.88	2.71	1.73	1.67	1.9975	1.95	2.84	2.58	1.53	8.9	10.36	10.95	11.53	11.36	44.2
1	23	17	3	34	4	6	4	5.5	4.875	4.5	4.5	4	4.5	4.375	11.07	10.42	10.5	9.9	41.89	3.88	4.56	4.46	4.76	17.66	0.88	1.15	0.83	0.82	0.92	2.8	2.36	2.63	2.37	10.16	1.33	1.42	1.26	1.16	1.2925	2.63	2.91	2.15	2.36	10.05	10.62	10.25	11.47	11.12	43.46
2	26	18	2	33	1	3	3	2.5	2.375	1	4	4	3.5	3.125	11.25	10.72	10.87	10.68	43.52	3.76	4.2	4.11	4.2	16.27	0.64	0.52	0.77	0.5	0.6075	1.67	1.43	1.73	1.71	6.54	1.57	1.37	1.04	1.07	1.2625	2.04	2.08	1.53	1.9	7.55	11.46	11.1	10.56	10.87	43.99
1	24	17	3	37	3	4.5	5.5	5	4.5	5	5	7	6	5.75	10.09	9.74	10.45	9.84	40.12	4.86	4.98	4.53	5.05	19.42	0.82	0.62	0.48	0.64	0.64	1.28	1.42	1.75	1.8	6.25	1.2	1.12	1.35	0.75	1.105	1.51	1.63	1.84	1.67	6.65	9.82	10.85	9.36	9.69	39.72
2	26	18	0	38	2	1.5	3	3	2.375	3.5	1.5	3	3.5	2.875	11.13	12.6	11.59	11.68	47	3.78	2.34	3.39	3.14	12.65	0.82	0.82	1.66	0.6	0.975	1.67	2.16	2.24	2.04	8.11	1.79	1.6	1.94	1.41	1.685	2.84	1.25	2.64	1.9	8.63	11.32	11.91	11.56	10.5	45.29
[truncated: 36 more columns]
